# Supplementary material for: The impact of the striped field mouse’s range expansion on communities of native small mammals
Source: Sci Rep. 2023 Jan 14;13:753. doi: 10.1038/s41598-022-26919-z (PMC9840622; doi:10.1038/s41598-022-26919-z)
Supplement: Supplementary file 1 — Supplementary Information 1. [file 41598_2022_26919_MOESM1_ESM.xlsx]

## Sheet: Supplementary1
Expansion	Year	Study_area	Study_site	Season	Species	N
2nd contol period	1990	Control	27	autumn	Apodemus.sylvaticus	2
2nd contol period	1990	Control	27	autumn	Apodemus.uralensis	9
2nd contol period	1990	Control	27	autumn	Microtus.oeconomus	3
2nd contol period	1990	Control	27	autumn	Myodes.glareolus	1
2nd contol period	1990	Control	27	autumn	Sorex.araneus	19
2nd contol period	1990	Control	27	autumn	Sorex.minutus	5
2nd contol period	2001	Control	22	spring	Apodemus.sylvaticus	4
2nd contol period	2001	Control	22	spring	Apodemus.uralensis	3
2nd contol period	2001	Control	22	spring	Myodes.glareolus	5
2nd contol period	2001	Control	22	spring	Sorex.araneus	5
2nd contol period	2001	Control	22	spring	Sorex.minutus	1
2nd contol period	2001	Control	23	spring	Apodemus.flavicollis	3
2nd contol period	2001	Control	23	spring	Apodemus.sylvaticus	8
2nd contol period	2001	Control	23	spring	Apodemus.uralensis	8
2nd contol period	2001	Control	23	spring	Microtus.subterraneus	13
2nd contol period	2001	Control	23	spring	Myodes.glareolus	53
2nd contol period	2001	Control	23	spring	Sorex.araneus	14
2nd contol period	2011	Control	25	summer	Apodemus.flavicollis	3
2nd contol period	2011	Control	25	summer	Apodemus.sylvaticus	12
2nd contol period	2011	Control	25	summer	Apodemus.uralensis	6
2nd contol period	2011	Control	25	summer	Micromys.minutus	14
2nd contol period	2011	Control	25	summer	Microtus.arvalis	8
2nd contol period	2011	Control	25	summer	Microtus.oeconomus	5
2nd contol period	2011	Control	25	summer	Myodes.glareolus	1
2nd contol period	2011	Control	25	summer	Sorex.araneus	8
2nd contol period	2011	Control	26	summer	Apodemus.flavicollis	3
2nd contol period	2011	Control	26	summer	Apodemus.sylvaticus	1
2nd contol period	2011	Control	26	summer	Apodemus.uralensis	1
2nd contol period	2011	Control	26	summer	Micromys.minutus	4
2nd contol period	2011	Control	26	summer	Microtus.oeconomus	1
2nd contol period	2011	Control	26	summer	Myodes.glareolus	9
2nd contol period	2011	Control	26	summer	Sorex.araneus	5
2nd contol period	2011	Control	14	spring	Apodemus.sylvaticus	2
2nd contol period	2011	Control	14	spring	Micromys.minutus	4
2nd contol period	2011	Control	14	spring	Myodes.glareolus	1
2nd contol period	2011	Control	14	spring	Sorex.araneus	21
2nd contol period	2011	Control	14	spring	Apodemus.flavicollis	4
2nd contol period	2011	Control	14	spring	Apodemus.sylvaticus	1
2nd contol period	2011	Control	14	spring	Apodemus.uralensis	3
2nd contol period	2011	Control	14	spring	Myodes.glareolus	14
2nd contol period	2011	Control	14	spring	Sorex.araneus	5
2nd contol period	2011	Control	14	spring	Sorex.minutus	1
After	2019	1	1	spring	Apodemus.agrarius	3
After	2019	1	1	spring	Apodemus.flavicollis	1
After	2019	1	1	spring	Apodemus.sylvaticus	10
After	2019	1	1	spring	Microtus.arvalis	4
After	2019	1	1	spring	Microtus.subterraneus	7
After	2019	1	1	spring	Myodes.glareolus	10
After	2019	1	1	spring	Sorex.araneus	6
After	2019	1	2	spring	Apodemus.agrarius	6
After	2019	1	2	spring	Apodemus.flavicollis	5
After	2019	1	2	spring	Apodemus.sylvaticus	5
After	2019	1	2	spring	Myodes.glareolus	5
After	2019	1	5	summer	Apodemus.agrarius	15
After	2019	1	5	summer	Apodemus.flavicollis	11
After	2019	1	5	summer	Apodemus.sylvaticus	23
After	2019	1	5	summer	Apodemus.uralensis	1
After	2019	1	5	summer	Microtus.arvalis	1
After	2019	1	5	summer	Microtus.subterraneus	1
After	2019	1	5	summer	Myodes.glareolus	18
After	2019	1	5	summer	Sorex.araneus	1
After	2019	1	6	winter	Apodemus.agrarius	5
After	2019	1	6	winter	Apodemus.sylvaticus	1
After	2019	1	6	winter	Apodemus.uralensis	1
After	2019	1	6	winter	Myodes.glareolus	5
After	2019	1	6	winter	Sorex.araneus	1
After	2019	1	6	winter	Sorex.minutus	1
After	2019	1	7	summer	Apodemus.agrarius	2
After	2019	1	7	summer	Apodemus.flavicollis	2
After	2019	1	7	summer	Apodemus.sylvaticus	7
After	2019	1	7	summer	Myodes.glareolus	13
After	2019	2	17	winter	Apodemus.agrarius	13
After	2019	2	17	winter	Apodemus.flavicollis	2
After	2019	2	17	winter	Microtus.arvalis	2
After	2019	2	17	winter	Microtus.subterraneus	1
After	2019	2	18	spring	Apodemus.agrarius	94
After	2019	2	18	spring	Apodemus.flavicollis	14
After	2019	2	18	spring	Apodemus.sylvaticus	19
After	2019	2	18	spring	Microtus.arvalis	3
After	2019	2	18	spring	Microtus.subterraneus	3
After	2019	2	18	spring	Myodes.glareolus	10
After	2019	3	9	summer	Apodemus.agrarius	6
After	2019	3	9	summer	Apodemus.flavicollis	4
After	2019	3	9	summer	Apodemus.sylvaticus	8
After	2019	3	9	summer	Apodemus.uralensis	1
After	2019	3	9	summer	Myodes.glareolus	30
After	2019	3	9	summer	Sorex.araneus	7
After	2019	3	11	spring	Apodemus.agrarius	2
After	2019	3	11	spring	Apodemus.flavicollis	1
After	2019	3	11	spring	Apodemus.sylvaticus	1
After	2019	3	11	spring	Microtus.subterraneus	2
After	2019	3	11	spring	Myodes.glareolus	26
After	2019	3	11	spring	Sorex.araneus	7
After	2019	3	12	autumn	Apodemus.agrarius	44
After	2019	3	12	autumn	Apodemus.flavicollis	2
After	2019	3	12	autumn	Apodemus.sylvaticus	3
After	2019	3	12	autumn	Apodemus.uralensis	2
After	2019	3	12	autumn	Microtus.arvalis	4
After	2019	3	12	autumn	Sorex.araneus	2
After	2019	3	13	autumn	Apodemus.agrarius	42
After	2019	3	13	autumn	Apodemus.flavicollis	1
After	2019	3	13	autumn	Apodemus.sylvaticus	3
After	2019	3	13	autumn	Microtus.arvalis	1
After	2019	3	13	autumn	Myodes.glareolus	1
After	2019	3	13	autumn	Sorex.araneus	1
After	2019	3	15	summer	Apodemus.agrarius	5
After	2019	3	15	summer	Apodemus.flavicollis	1
After	2019	3	15	summer	Apodemus.sylvaticus	8
After	2019	3	15	summer	Apodemus.uralensis	3
After	2019	3	15	summer	Myodes.glareolus	17
After	2020	1	3	spring	Apodemus.agrarius	3
After	2020	1	3	spring	Apodemus.flavicollis	9
After	2020	1	3	spring	Apodemus.sylvaticus	3
After	2020	1	3	spring	Apodemus.uralensis	1
After	2020	1	3	spring	Microtus.arvalis	2
After	2020	1	3	spring	Microtus.subterraneus	1
After	2020	1	3	spring	Myodes.glareolus	13
After	2020	1	3	spring	Sorex.araneus	5
After	2020	1	3	spring	Sorex.minutus	1
After	2020	1	4	winter	Apodemus.agrarius	1
After	2020	1	4	winter	Microtus.oeconomus	2
After	2020	1	4	winter	Microtus.subterraneus	2
After	2020	1	4	winter	Myodes.glareolus	1
After	2020	1	4	winter	Sorex.araneus	4
After	2020	1	4	winter	Sorex.minutus	1
After	2020	2	16	winter	Apodemus.agrarius	16
After	2020	2	16	winter	Apodemus.sylvaticus	2
After	2020	2	16	winter	Apodemus.uralensis	1
After	2020	2	16	winter	Microtus.arvalis	6
After	2020	2	16	winter	Myodes.glareolus	6
After	2020	2	16	winter	Sorex.araneus	5
After	2020	2	19	spring	Apodemus.agrarius	26
After	2020	2	19	spring	Apodemus.flavicollis	4
After	2020	2	19	spring	Apodemus.sylvaticus	3
After	2020	2	19	spring	Microtus.arvalis	13
After	2020	2	19	spring	Microtus.subterraneus	1
After	2020	2	19	spring	Myodes.glareolus	20
After	2020	2	19	spring	Sorex.araneus	5
After	2020	2	20	spring	Apodemus.agrarius	9
After	2020	2	20	spring	Apodemus.sylvaticus	5
After	2020	2	20	spring	Myodes.glareolus	5
After	2020	2	20	spring	Sorex.araneus	1
After	2020	2	21	winter	Apodemus.agrarius	7
After	2020	2	21	winter	Apodemus.flavicollis	3
After	2020	2	21	winter	Apodemus.sylvaticus	5
After	2020	2	21	winter	Apodemus.uralensis	3
After	2020	2	21	winter	Myodes.glareolus	4
After	2020	2	21	winter	Sorex.araneus	1
After	2020	3	8	winter	Apodemus.agrarius	44
After	2020	3	8	winter	Apodemus.flavicollis	1
After	2020	3	8	winter	Apodemus.sylvaticus	6
After	2020	3	8	winter	Apodemus.uralensis	2
After	2020	3	8	winter	Micromys.minutus	5
After	2020	3	8	winter	Microtus.arvalis	4
After	2020	3	8	winter	Microtus.oeconomus	3
After	2020	3	8	winter	Myodes.glareolus	5
After	2020	3	10	winter	Apodemus.agrarius	18
After	2020	3	10	winter	Apodemus.flavicollis	2
After	2020	3	10	winter	Microtus.arvalis	4
After	2020	3	10	winter	Microtus.oeconomus	1
After	2020	3	10	winter	Myodes.glareolus	5
After	2020	3	10	winter	Sorex.araneus	1
Before	2000	1	1	spring	Microtus.oeconomus	1
Before	2000	1	1	spring	Myodes.glareolus	8
Before	2000	1	1	spring	Sorex.araneus	10
Before	2000	1	2	spring	Apodemus.flavicollis	2
1st contol period	1981	Control	24	summer	Apodemus.flavicollis	1
1st contol period	1981	Control	24	summer	Apodemus.sylvaticus	5
1st contol period	1981	Control	24	summer	Micromys.minutus	1
1st contol period	1981	Control	24	summer	Myodes.glareolus	2
1st contol period	1981	Control	24	summer	Sorex.araneus	10
Before	2000	1	2	spring	Apodemus.uralensis	1
Before	2000	1	2	spring	Microtus.oeconomus	10
Before	2000	1	2	spring	Myodes.glareolus	22
Before	2000	1	2	spring	Sorex.araneus	12
Before	2000	1	2	spring	Sorex.minutus	1
Before	1981	1	3	spring	Apodemus.sylvaticus	2
Before	1981	1	3	spring	Microtus.arvalis	2
Before	1981	1	3	spring	Myodes.glareolus	16
1st contol period	1982	Control	27	autumn	Apodemus.sylvaticus	1
1st contol period	1982	Control	27	autumn	Apodemus.uralensis	25
1st contol period	1982	Control	27	autumn	Micromys.minutus	8
1st contol period	1982	Control	27	autumn	Microtus.arvalis	2
1st contol period	1982	Control	27	autumn	Sorex.araneus	3
Before	1981	1	3	spring	Sorex.araneus	10
Before	2005	1	4	winter	Apodemus.flavicollis	1
Before	2005	1	4	winter	Apodemus.sylvaticus	4
Before	2005	1	4	winter	Microtus.arvalis	1
Before	2005	1	4	winter	Microtus.oeconomus	1
Before	2005	1	4	winter	Myodes.glareolus	13
Before	2005	1	4	winter	Sorex.araneus	11
Before	2005	1	4	winter	Sorex.minutus	1
Before	1982	1	5	summer	Apodemus.sylvaticus	7
Before	1982	1	5	summer	Myodes.glareolus	7
Before	1982	1	5	summer	Sorex.araneus	8
Before	2000	1	6	winter	Apodemus.uralensis	5
Before	2000	1	6	winter	Myodes.glareolus	1
Before	2002	1	7	summer	Apodemus.flavicollis	1
Before	2002	1	7	summer	Microtus.oeconomus	3
Before	2002	1	7	summer	Microtus.subterraneus	3
Before	2002	1	7	summer	Myodes.glareolus	13
Before	2002	1	7	summer	Sorex.araneus	1
Before	2005	3	8	winter	Apodemus.flavicollis	4
Before	2005	3	8	winter	Apodemus.sylvaticus	12
Before	2005	3	8	winter	Apodemus.uralensis	2
Before	2005	3	8	winter	Micromys.minutus	1
Before	2005	3	8	winter	Microtus.arvalis	2
Before	2005	3	8	winter	Microtus.oeconomus	7
Before	2005	3	8	winter	Myodes.glareolus	38
Before	2005	3	8	winter	Sorex.araneus	10
Before	2005	3	8	winter	Sorex.minutus	2
Before	2006	3	9	summer	Apodemus.flavicollis	5
Before	2006	3	9	summer	Apodemus.uralensis	1
Before	2006	3	9	summer	Micromys.minutus	2
Before	2006	3	9	summer	Microtus.arvalis	1
Before	2006	3	9	summer	Microtus.subterraneus	1
Before	2006	3	9	summer	Myodes.glareolus	5
Before	2006	3	9	summer	Sorex.araneus	4
Before	2004	3	10	winter	Apodemus.uralensis	2
Before	2004	3	10	winter	Microtus.oeconomus	10
Before	2004	3	10	winter	Sorex.araneus	4
Before	2004	3	10	winter	Sorex.minutus	3
Before	2003	3	11	spring	Apodemus.sylvaticus	1
Before	2003	3	11	spring	Apodemus.uralensis	4
Before	2003	3	11	spring	Myodes.glareolus	1
Before	2003	3	11	spring	Sorex.araneus	9
1st contol period	2001	Control	14	spring	Apodemus.sylvaticus	15
1st contol period	2001	Control	14	spring	Apodemus.uralensis	2
1st contol period	2001	Control	14	spring	Microtus.subterraneus	8
1st contol period	2001	Control	14	spring	Myodes.glareolus	12
1st contol period	2001	Control	14	spring	Sorex.araneus	2
Before	1982	3	12	autumn	Apodemus.sylvaticus	1
Before	1982	3	12	autumn	Apodemus.uralensis	20
Before	1982	3	12	autumn	Micromys.minutus	8
Before	1982	3	12	autumn	Microtus.arvalis	2
Before	1982	3	12	autumn	Sorex.araneus	2
Before	1990	3	12	autumn	Apodemus.sylvaticus	2
Before	1990	3	12	autumn	Apodemus.uralensis	9
Before	1990	3	12	autumn	Microtus.oeconomus	3
Before	1990	3	12	autumn	Myodes.glareolus	1
Before	1990	3	12	autumn	Sorex.araneus	18
Before	1990	3	12	autumn	Sorex.minutus	6
Before	2003	3	13	autumn	Apodemus.flavicollis	6
Before	2003	3	13	autumn	Apodemus.sylvaticus	4
Before	2003	3	13	autumn	Apodemus.uralensis	1
1st contol period	2002	Control	26	summer	Apodemus.flavicollis	1
1st contol period	2002	Control	26	summer	Microtus.oeconomus	3
1st contol period	2002	Control	26	summer	Microtus.subterraneus	3
1st contol period	2002	Control	26	summer	Myodes.glareolus	13
1st contol period	2002	Control	26	summer	Sorex.araneus	1
Before	2003	3	13	autumn	Microtus.arvalis	2
Before	2003	3	13	autumn	Microtus.oeconomus	2
Before	2003	3	13	autumn	Myodes.glareolus	12
Before	2003	3	13	autumn	Sorex.araneus	30
Before	1983	3	15	summer	Apodemus.flavicollis	26
Before	1983	3	15	summer	Apodemus.sylvaticus	3
Before	1983	3	15	summer	Apodemus.uralensis	1
Before	1983	3	15	summer	Myodes.glareolus	33
Before	1983	3	15	summer	Sorex.araneus	6
Before	2001	2	16	winter	Apodemus.sylvaticus	2
Before	2001	2	16	winter	Myodes.glareolus	19
Before	2001	2	16	winter	Sorex.araneus	5
Before	2001	2	16	winter	Sorex.minutus	1
Before	2001	2	17	winter	Apodemus.sylvaticus	7
Before	2001	2	17	winter	Apodemus.uralensis	9
Before	2001	2	17	winter	Myodes.glareolus	11
Before	2001	2	17	winter	Sorex.araneus	11
Before	2001	2	17	winter	Sorex.minutus	2
Before	2001	2	18	spring	Apodemus.flavicollis	5
Before	2001	2	18	spring	Apodemus.sylvaticus	3
Before	2001	2	18	spring	Apodemus.uralensis	10
Before	2001	2	18	spring	Myodes.glareolus	13
Before	2001	2	18	spring	Sorex.araneus	15
Before	2001	2	18	spring	Sorex.minutus	4
Before	2001	2	19	spring	Apodemus.sylvaticus	8
Before	2001	2	19	spring	Apodemus.uralensis	1
Before	2001	2	19	spring	Microtus.subterraneus	13
Before	2001	2	19	spring	Myodes.glareolus	51
Before	2001	2	19	spring	Sorex.araneus	9
Before	2002	2	20	spring	Myodes.glareolus	2
Before	2002	2	20	spring	Sorex.araneus	7
1st contol period	2005	Control	25	summer	Apodemus.sylvaticus	4
1st contol period	2005	Control	25	summer	Microtus.oeconomus	4
1st contol period	2005	Control	25	summer	Myodes.glareolus	18
1st contol period	2005	Control	25	summer	Sorex.araneus	2
Before	2002	2	20	spring	Sorex.minutus	6
Before	2002	2	21	winter	Apodemus.flavicollis	1
Before	2002	2	21	winter	Apodemus.sylvaticus	5
Before	2002	2	21	winter	Micromys.minutus	1
Before	2002	2	21	winter	Myodes.glareolus	16
Before	2002	2	21	winter	Sorex.araneus	11
Before	2002	2	21	winter	Sorex.minutus	17
negative session	2010	Control	24	winter	Sorex.araneus	2
negative session	2010	Control	24	winter	Sorex.minutus	3
negative session	2010	Control	23	summer	Myodes.glareolus	1
negative session	2010	Control	23	summer	Apodemus.flavicollis	2
negative session	2010	Control	22	summer	Apodemus.flavicollis	7
negative session	2010	Control	22	summer	Apodemus.uralensis	1
negative session	2010	Control	14	autumn	Microtus.arvalis	1
negative session	2010	Control	14	autumn	Apodemus.sylvaticus	1
negative session	2010	Control	14	autumn	Myodes.glareolus	2
negative session	2010	Control	14	autumn	Sorex.araneus	2
negative session	2010	Control	14	autumn	Apodemus.flavicollis	1
negative session	2012	Control	14	autumn	Apodemus.sylvaticus	4
negative session	2012	Control	14	autumn	Microtus.arvalis	3
negative session	2012	Control	14	autumn	Sorex.araneus	3
negative session	2012	Control	26	spring	Myodes.glareolus	6
negative session	2012	Control	26	spring	Apodemus.sylvaticus	1
negative session	2012	Control	26	spring	Apodemus.flavicollis	1
negative session	2012	Control	26	spring	Micromys.minutus	9
negative session	2012	Control	26	spring	Myodes.glareolus	1
negative session	2012	Control	26	spring	Microtus.arvalis	1
negative session	2012	Control	25	autumn	Micromys.minutus	14
negative session	2012	Control	25	autumn	Microtus.oeconomus	3
negative session	2012	Control	25	autumn	Sorex.araneus	2
negative session	2012	Control	25	autumn	Apodemus.uralensis	1
negative session	2004	Control	27	winter	Microtus.oeconomus	10
negative session	2004	Control	27	winter	Apodemus.uralensis	2
negative session	2004	Control	27	winter	Sorex.araneus	4
negative session	2004	Control	27	winter	Sorex.minutus	3
negative session	2005	Control	27	spring	Sorex.araneus	3
negative session	2005	Control	27	spring	Sorex.minutus	2
negative session	2005	Control	27	spring	Crocidura.suaveolens	3
negative session	2005	Control	27	spring	Apodemus.flavicollis	2
negative session	2005	Control	27	spring	Apodemus.sylvaticus	1
negative session	2005	Control	27	spring	Microtus.subterraneus	3
negative session	2005	Control	27	spring	Microtus.arvalis	2
negative session	2005	Control	27	spring	Microtus.oeconomus	5
negative session	2002	Control	24	winter	Apodemus.sylvaticus	2
negative session	2002	Control	24	winter	Sorex.araneus	5
negative session	2002	Control	24	winter	Myodes.glareolus	9
negative session	2002	Control	24	winter	Apodemus.flavicollis	1
negative session	2002	Control	24	winter	Sorex.minutus	6
negative session	2002	Control	24	winter	Micromys.minutus	1
negative session	2002	Control	23	winter	Sorex.araneus	6
negative session	2002	Control	23	winter	Myodes.glareolus	7
negative session	2002	Control	23	winter	Sorex.minutus	9
negative session	2002	Control	23	winter	Apodemus.sylvaticus	3
negative session	2002	Control	22	winter	Myodes.glareolus	13
negative session	2002	Control	22	winter	Apodemus.sylvaticus	1
1st contol period	1981	Control	22	spring	Sorex.araneus	8
1st contol period	1981	Control	22	spring	Microtus.arvalis	7
1st contol period	1981	Control	22	spring	Micromys.minutus	1
1st contol period	1981	Control	22	spring	Apodemus.uralensis	5
1st contol period	1981	Control	23	spring	Myodes.glareolus	4
1st contol period	1981	Control	23	spring	Apodemus.uralensis	4
1st contol period	1981	Control	23	spring	Microtus.arvalis	6
1st contol period	1981	Control	23	spring	Sorex.araneus	15
1st contol period	1981	Control	23	spring	Sorex.minutus	5
1st contol period	1981	Control	23	spring	Apodemus.sylvaticus	2
2nd contol period	2001	Control	24	summer	Apodemus.flavicollis	3
2nd contol period	2001	Control	24	summer	Apodemus.uralensis	7
2nd contol period	2001	Control	24	summer	Sorex.araneus	6
2nd contol period	2001	Control	24	summer	Myodes.glareolus	2
